# Supplementary material for: A Multicenter, Open-Label, Phase I/II Study of FN-1501 in Patients with Advanced Solid Tumors
Source: Cancers (Basel). 2023 Apr 29;15(9):2553. doi: 10.3390/cancers15092553 (PMC10177510; doi:10.3390/cancers15092553)
Supplement: Supplementary file 1 [file cancers-15-02553-s001.zip]

Archive with 1 entries (1 files):
- cancers-2284770-supplementary.pdf
